# Supplementary material for: Cultivable Gut Microbiota in Synanthropic Bats: Shifts of Its Composition and Diversity Associated with Hibernation
Source: Animals (Basel). 2023 Nov 26;13(23):3658. doi: 10.3390/ani13233658 (PMC10705225; doi:10.3390/ani13233658)
Supplement: Supplementary file 1 [file animals-13-03658-s001.zip]

Archive with 1 entries (1 files):
- animals-2674458-supplementary.pdf
